# Supplementary material for: Effects of embryo-derived exosomes on the development of bovine cloned embryos
Source: PLoS One. 2017 Mar 28;12(3):e0174535. doi: 10.1371/journal.pone.0174535 (PMC5370134; doi:10.1371/journal.pone.0174535)
Supplement: S2 Table — (XLSX) [file pone.0174535.s003.xlsx]

## Sheet: Sheet1
S2 Table - Data of total cell number and apoptotic index in different groups
Treatment	group	No. total cell	No. apoptotic cell	apoptotic index
Renewal	0	95	7	0.0736842
Renewal	0	94	5	0.0531915
Renewal	0	94	10	0.106383
Renewal	0	93	5	0.0537634
Renewal	0	89	7	0.0786517
Renewal	0	98	4	0.0408163
Renewal	0	98	7	0.0714286
Renewal	0	89	6	0.0674157
Renewal	0	89	6	0.0674157
Renewal	0	80	1	0.0125
Nonrenewal	1	100	2	0.02
Nonrenewal	1	110	1	0.00909091
Nonrenewal	1	110	3	0.0272727
Nonrenewal	1	111	0	0
Nonrenewal	1	116	5	0.0431034
Nonrenewal	1	111	1	0.00900901
Nonrenewal	1	109	1	0.00917431
Nonrenewal	1	105	5	0.047619
Nonrenewal	1	105	1	0.00952381
Nonrenewal	1	103	2	0.0194175
Supplementary	2	100	6	0.06
Supplementary	2	103	6	0.0582524
Supplementary	2	98	6	0.0612245
Supplementary	2	99	4	0.040404
Supplementary	2	99	7	0.0707071
Supplementary	2	100	8	0.08
Supplementary	2	111	3	0.027027
Supplementary	2	89	3	0.0337079
Supplementary	2	95	5	0.0526316
Supplementary	2	97	4	0.0412371
