# Supplementary material for: Effects of embryo-derived exosomes on the development of bovine cloned embryos
Source: PLoS One. 2017 Mar 28;12(3):e0174535. doi: 10.1371/journal.pone.0174535 (PMC5370134; doi:10.1371/journal.pone.0174535)
Supplement: S3 Table — (XLSX) [file pone.0174535.s004.xlsx]

## Sheet: 工作表1
S3 Table - Data of ICM/TE ratio in different groups
Treatment	group	No. total cell	ICM	TE	ICM/TE
Renewal	0	95	24	71	0.338028
Renewal	0	92	20	72	0.277778
Renewal	0	96	25	71	0.352113
Renewal	0	99	27	72	0.375
Renewal	0	89	19	70	0.271429
Renewal	0	96	20	76	0.263158
Renewal	0	97	23	74	0.310811
Renewal	0	87	19	68	0.279412
Renewal	0	90	20	70	0.285714
Renewal	0	89	19	70	0.271429
Nonrenewal	1	98	29	69	0.42029
Nonrenewal	1	111	30	81	0.37037
Nonrenewal	1	111	36	75	0.48
Nonrenewal	1	107	32	75	0.426667
Nonrenewal	1	115	29	86	0.337209
Nonrenewal	1	113	36	77	0.467532
Nonrenewal	1	109	36	73	0.493151
Nonrenewal	1	105	29	76	0.381579
Nonrenewal	1	105	28	77	0.363636
Nonrenewal	1	117	36	81	0.444444
Supplementary	2	111	33	78	0.423077
Supplementary	2	103	29	74	0.391892
Supplementary	2	114	29	85	0.341176
Supplementary	2	89	26	63	0.412698
Supplementary	2	99	27	72	0.375
Supplementary	2	112	30	82	0.365854
Supplementary	2	111	33	78	0.423077
Supplementary	2	89	25	64	0.390625
Supplementary	2	92	24	68	0.352941
Supplementary	2	97	31	66	0.469697
